# Supplementary material for: An Exploratory Study on Information Manipulation by Doctors: Awareness, Actual State, and Ethical Tolerance
Source: Clin Pract. 2022 Sep 8;12(5):723–33. doi: 10.3390/clinpract12050075 (PMC9498308; doi:10.3390/clinpract12050075)
Supplement: Supplementary file 1 [file clinpract-12-00075-s001.zip]

Archive with 1 entries (1 files):
- clinpract-1799196-supp 0908data (3).xlsx
