# Supplementary material for: An Exploratory Study on Information Manipulation by Doctors: Awareness, Actual State, and Ethical Tolerance
Source: Clin Pract. 2022 Sep 8;12(5):723–33. doi: 10.3390/clinpract12050075 (PMC9498308; doi:10.3390/clinpract12050075)
Supplement: Supplementary file 1 [file clinpract-12-00075-s001.zip › clinpract-1799196-supp 0908data (3).xlsx]

## Sheet: data
Q3_1	Q6_1	Q6_1_a	Q6_1_b	Q6_1_c	Q6_1_d	Q6_2	Q6_2_a	Q6_2_b	Q6_2_c	Q6_2_d	Q6_3	Q6_3_a	Q6_3_b	Q6_3_c	Q6_3_d	Q8_a	Q8_b	Q8_c	Q8_d	Q8_e	Q8_e	Q8_f	Q8_g
1	1			1		1			1		1			1		1	4	5	2	2	313	2	1
1	1	1	1	1		1	1	1	1		1	1	1	1		1	4	4	4	1		1	2
																1	5	7	3	2	65	1	2
1	1	1	1	1		1	1	1	1		1					1	4	6	3	2	33	2	2
2	2					2					2					1	6	5	4	1		1	2
1	1			1		1			1		1			1		1	6	5	2	2	33	1	2
1	1		1			1		1			1		1			1	5	2	4	1		1	1
1	2					1			1		2					1	4	4	4	1		1	1
2	1	1	1	1		1	1	1	1		1	1	1	1		1	6	1	4	1		1
2	1	1	1	1		1	1	1	1		1	1	1	1		1	2	3	4	2	10	1	1
1	2					2					1			1		1	4	6	3	2	190	2	1
1	2					2					1				1	1	5	5	4	1		1	1
1	1	1	1	1		1	1	1	1		1	1	1	1		1	4	2	3	2	197	2	2
1	1	1				1	1		1		1	1		1		1	5	3	4	2	19	1	2
2	2					2					2					1	6	3	4	2	19	2	2
	1		1			1		1			1	1	1			1	5	1	4	1		1
2	2					2					2					1	5	3	4	2	19	1	1
2	1	1	1			1	1	1			1	1	1			1	6	5	3	2	55	2	1
1	1	1	1			2					1	1	1		1	1	5	3	4	1		1	1
1	1		1			1	1	1			1	1	1	1		1	4	6	2	2	150	2	2
2	1		1	1		1		1	1		1		1	1		1	4	4	2	2	364	2	2
2	2					2					1	1	1	1		1	5	2	4	1		1	1
1	1			1		1	1	1	1		1	1	1	1		1	3	1	4	1		1	1
1	1				1	1		1			1				1	1	6	7	4	2	19	1	1
1	2					2					1	1				1	5	5	2	2	331	2	3
2	1	1	1			2					1	1	1	1		1	4	1	4	1		1	1
2	1		1			1		1			2					1	6	3	4	1		1	1
2	1	1		1		2					2					1	4	1	4	1		1	1
1	2					1	1				2					1	4	3	4	1		1	1
2	1		1	1		2					2					1	3	7	1	2	632	2	1
1	1			1		1			1		1			1		1	4	7	4	1		1	1
1	2					2					2					1	6	6	4	1		2	1
1	1				1	1				1	1				1	1	4	4	2	2	312	2	2
1	1	1				1	1				1	1				1	5	1	3	2	216	2	2
1	1	1	1	1		1	1	1			1	1	1			1	5	5	4	2	16	1	1
1	1	1	1			1	1	1			1	1	1			1	4	4	3	2	300	2	2
2	2					2					1	1	1	1	1	1	3	3	3	2		2	3
1	1	1		1		1	1		1		1	1	1	1		2	3	5	3	2	200	2	1
2	1		1	1		1		1	1		1		1	1		1	4	6	4	1		1	1
2	1	1	1	1		1	1	1	1		1	1	1	1		1	5	3	4	1		1
2	1	1	1	1		1	1	1	1		1	1	1	1		1	5	6	4	1		1	1
1	1	1		1		1	1	1	1		1	1	1	1		1	5	3	3	2	100	2	2
1	1	1	1			1		1			1	1	1		1	2	4	6	3	2	100	2	1
1	1		1	1	1	1	1		1		1	1	1	1		1	5	6	4	1		1	2
2	2					2					2					1	5	5	4	1		1	1
2	2					2					2					1	5	4	2	2	500	2	2
2	1		1			1		1			1		1			1	3	1	3	2	200	2	1
2	1			1		1			1		1			1		1	5	3	4	1		1	1
2	1			1		1			1		1			1		1	4	5	3	2	290	2	1
1	1			1		1			1		1		1	1		1	4	5	4	1		1	1
1	2					1		1	1		2					1	3	5	2	2	400	2	2
2	2					2					1			1		1	4	4	2	2		2	2
1	2					2					2					1	6	5	4	1		1	1
1	1		1			1		1								1	4	3	4	1		2	1
2	1	1	1	1		1	1	1	1		1	1	1	1		1	2	3	4	1		1	1
1	1		1	1		1		1	1		1		1	1		1	3	3	4	1		1	1
2	2					2					2					2	3	3	4	1		1	1
1	1		1	1		1		1	1		1		1	1		1	4	1	1	2	620	2	2
1	1	1				1	1				1	1				1	4	3	2	2	400	2	2
2	2					1				1	2					1	3	3	4	1		1	1
1	2					1		1			1		1			1	5	5	4	1		1	1
2	1	1				1	1				1	1				1	4	3	4	1		1	1
2	1		1			1		1			1		1			1	5	5	4	1		2	1
1	1	1	1	1		1	1	1	1		1	1	1	1		1	4	7	4	2	19	1	1
1	1	1	1	1		1	1	1	1		1		1	1		1	5	7	4	2	19	1	1
1	2					2					2					1	6	6	4	1		1	2
2	2					2					1	1	1	1		1	5	5	4	1		1	1
2	2					1		1			1		1			1	4	5	3	2	200	2	2
2	1				1	1				1	1				1	1	5	5	4	1		1	2
2	2					2					2					1	4	3	4	1		1	1
1	1	1	1	1		1	1	1	1		1	1	1	1		1	4	6	4	2	19	1	2
2	1			1		1			1		1			1		1	5	6	4	1		1	1
1	1	1	1	1		1	1	1			1	1	1			1	4	6	2	2	200	2	2
1	2					1		1			1				1	1	5	7	4	1		1	1
	1	1				1	1				1	1				1	5	2	4	1		1	2
1	1	1				1	1				1	1				1	4	7	3	2	151	2	1
2	2					2					1	1				1	6	6	4	1		1	2
2	2					2					2					2	5	5	4	1		1	1
2	2					1	1				2					1	4	4	4	1		1	2
2	1		1	1		1		1	1		1		1	1		1	5	7	4	1		1	2
2	2					2					2					1	4	6	4	1		1	1
1	1	1		1		1	1		1		1	1		1		1	4	1	4	1		2	1
1	1	1	1			1	1	1			1	1	1			1	4	1	2	2	258	2	2
1	2					2					1		1	1		1	3	7	3	2	100	2	2
2						1			1		1			1		1	6	6	3	2	140	2	1
1	1	1				1	1				1	1				1	4	3	4	1		1	1
2	1		1	1		1		1	1		1		1	1		1	5	7	4	1		1	1
2	2					2					2					1	4	6	2	2	500	2	2
	1		1	1		1		1	1		1		1	1		1	3	5	4	1		1	2
1	1	1	1	1		1	1	1	1		1	1	1	1		1	5	5	2	2	625	1	2
2	1		1			1		1			1		1			1	6	1	3	2	120	2	2
	1	1				1	1				1	1				1	6	1	4	1		1	1
1																1	5	5	4	1		1	2
1	2					2					2					1	4	5	2	2	360	2	2
2	1		1			1		1			1		1			1	5	1	2	2	520	1	2
1	1				1	1				1	1				1	1	4	5	1	2	1076	2	2
1	2					2					2					1	5	5	2	2	400	2	2
1	1		1	1		1		1	1		1		1	1		1	4	2	4	1		1	1
	2					2					2					1	5	7	4	1		1	1
2																1	6	6	4	2	16	1	1
1	1			1		1			1		1			1		1	6	5	2	2	325	2	2
2	2					2					1	1				1	5	5	4	1		1	1
1	1		1			1			1		1		1			1	4	3	2	2	353	2	1
2	2					2					2					1	3	6	3	2	200	2	2
2	1		1	1		1	1	1	1		1		1	1		1	5	1	3	2	145	2	1
1	1	1	1	1		1	1				2					1	3	3	4	1		1	1
1	1			1		1		1			1			1		1	5	4	4	1		1	1
1	2					2					2					1	6	3	4	2	19	1	2
1	1		1	1		1		1	1		1		1	1		1	4	7	3	2	291	2	1
1	1		1	1		1		1	1		1		1	1		1	4	7	4	1		1	1
																1	5	5	4	1		1	2
1	1			1		1			1		1			1		1	5	6	2	2	631	2	1
2	2					2										1	5	3	4	1		1	1
2	2					2					1	1				1	3	3	4	1		1	1
1	1			1		1			1		1			1		1	6	3	4	1		1	1
1	1				1	1				1	1				1	1	6	4	4	1		1	2
2	2					2					1	1				1	6	5	4	1		1	2
2	2					1		1			1			1		1	5	3	4	1		1	1
1	1	1	1	1		1	1	1	1		1	1	1	1		1	6	4	3	2	90	2	1
1	1		1	1		1		1	1		1		1	1		1	4	5	2	2	300	2	1
2	2					2					2					1	4	5	4	1		2	1
2	2					1	1	1	1		2					1	4	7	2	2	206	2	2
1	1		1	1		1		1	1		2					1	4	2	2	2	531	2	1
1	1		1			1	1	1			1	1	1			1	3	4	4	1		1	2
1	1	1	1	1		1	1	1	1		1	1	1	1		2	4	7	4	1		1	1
1	1		1			1		1			1		1			1	6	1		2	200	2	1
2	1		1			1		1	1		1		1	1		1	4	6	2	2	600	2	2
1	2					2					2					1	5	3	2	2	400	2	3
2	2					2					2					1	4	4	4	1		1	1
1	1	1	1	1		1	1	1	1		1	1	1	1		1	3	1	3	2	109	2	2
1	1			1		1			1		1		1	1		1	4	3	3	2	236	1	1
1																1	3	1	4	1		2	1
1	1	1		1		2					1	1				1	4	1	3	2	150	2	1
1	2					2					2					1	3	1	4	1		1	1
1	2					2					2					1	5	3	3	2	100	2	1
2	1	1	1	1		1		1			1					1	5	1	2	2	580	2	2
2	1	1	1	1		2					1	1	1	1		1	3	3	4	1		1	1
2	2					2					2					1	4	1	3	2	98	2	2
1	2					1	1	1	1		2					1	4	2	3	2	190	2	1
2	1		1	1		1	1	1	1		1	1	1	1		1	5	1	2	2	828	2	2
1	1			1		1			1		1			1		1	4	1	3	2	190	2	2
1	2					1	1	1	1		2					1	4	6	4	2	19	1	2
2	1		1	1		1		1	1		1		1	1		1	4	6	4	2	10	1	2
1	1		1	1		1		1	1		1		1	1		1	5	1	4	1		1	1
1	1		1	1		1		1	1		1		1	1		1	6	5	4	1		1	1
2	1		1	1		1		1	1		1		1	1		1	4	5	3	2	60	2	2
1	2					1		1			2					1	5	6	4	1		1	2
1	2					1		1			2					1	4	7	3	2	19	2	1
1	1	1	1			1	1	1			1	1	1			1	4	4	3	2	200	1	2
2	2					1	1				2					2	5	6	3	2		2	1
1	2					1	1				1	1				1	5	4	4	1		1	2
1	1				1	1				1	1				1	1	5	7	2	2		2	2
1	1				1	1	1				1	1	1	1		1	4	6	3	2	150	2	2
1	1		1			1		1			1				1	1	3	5	2	2	600	2	2
1	1		1	1		1		1	1		1		1	1		1	4	5	4	1		1	1
1	2					2					2					1	5		4	1		1	1
1	1		1			1		1			1		1			1	5	3	4	1		1	1
2	1		1			1		1			1		1			1	4	4	2	2	471	2	2
1	2					2					2					1	5	5	4	1		2	1
1	1				1	1		1			1		1			1	6	1	4	1		1	1
2	1	1	1	1		1	1	1	1		2					1	5	4	4	1		1	1
2	1	1				1	1		1		1	1		1		1	5	3	3	2	200	2	1
1	1		1			1		1			1		1	1		1	4	3	3	2		2	2
2	2					2					2					1	6	3	4	1		1	1
2	1	1	1			1		1			1		1			1	3	3	4	1		2	1
1	2					2					2					1	5	5	1	2	800	2	2
2	1		1	1		1		1	1		1	1	1	1		1	4	2	4	1		1	1
1	1			1		1			1		1			1		1	5	4	4	1		1	3
2	2					1		1		1	1				1	1	3	2	4	1		1	2
1	2					2					2					1	5	5	4	1		1	3
1	1		1			1	1	1	1		1	1	1	1		1	4	5	2	2	430	2	2
1	2					2					2					1	6	1	3	2	44	2	1
2	1		1	1		2					1		1	1		1	6	5	4	1		2	1
1	2					1				1	2					1	6	4	4	1		1	1
2	1		1	1		1		1	1		1		1	1		1	5	2	4	1		1	2
2	1	1	1			1	1				1	1				1	4	6	4	1		1	1
1	1	1	1			1	1	1			1	1	1			1	4	2	3	2	58	2	1
1	1		1	1		1		1	1		1		1	1		1	4	7	4	1		2	1
1	1	1	1	1		1	1	1	1		1	1	1			1	5	7	4	1		1	1
1	1	1	1			1	1	1	1		1	1	1	1		1	3	3	4	1		1	1
1	1	1	1	1		1	1				1	1				1	4	3	4	1		1	3
2	1		1	1		1		1			1	1	1	1		1	6	3	4	1		1	1
1	2					1	1	1	1		2					1	5	3	4	1		1	3
2	1		1	1		1		1	1		1		1	1		1	5	1	2	2	500	2	2
1	2					1		1			1		1			1	5	3	2	2	300	2	2
2	1		1			1		1			1		1			1	4	6	2	2	300	2	2
1	2					2					1					1	3	3	3	2		2	2
2	1		1			1		1	1		1		1			1	4	3	1	2	500	2	2
1	1		1			1		1			1		1			1	4	3	3	2	169	2	2
1	1		1			1		1			1		1			1	4	4	2	2		2	2
1	1	1	1	1		1	1	1	1		1	1	1	1		1	5	6	3	2	323	2	2
1	1		1			1		1			1		1			1	5	3	1	2	972	2	2
1	1			1		1	1	1	1		1				1	1	4	7	2	2	360	2	1
	1	1				1	1				1	1				1	4	3	4	1		1	1
1	1		1		1	1		1		1	1		1		1	1	6	1	3	2	256	1	1
2	1			1		1			1		1			1		1	6	1	4	1		1	2
1	2					2					2					1	6	4	4	1		1	1
2	2					2					1				1	2	4	3	1	2		2	2
2	2					2					2					1	6	5	4			1	1
1	1		1			1		1			1		1			1	5	3	4	1			1
1	1		1	1		1		1	1		1		1	1		1	4	7	4	2	19	1	1
1	1		1			1		1			1		1	1		1	4	3	3	2	35	1	1
2	1		1			1		1	1		1		1	1		1	5	3	3	2	146	2	1
	2					2					1	1				1	4	3	4	1		1	2
1	2					2					2					2	5	3	1	2	580	2	1
2	2					1	1	1			1					1	3	6	3	2	120	1	2
1	1	1	1	1		1	1				1	1				1	3	6	2	2	263	2	2
2	1	1	1	1		2					1				1	1	5	6	4	1		1	1
1	1	1	1	1		1	1	1	1		1	1	1	1		1	5	3	3	2	250	2	2
2	2					2					2					1	4	4	2	2	600	2	2
2	1		1			1		1			1		1			1	4	6	2	2	200	2	2
1	2					2					2					1	3	7	4	1		2	1
1	1		1			1		1			1		1			1	4	5	2	2	350	2	2
1	1		1	1		1	1	1	1		1	1	1	1		2	3	3	3	2	175	2	1
2	1		1	1		1		1	1		1		1	1		1	2	5	2	2	335	2	2
1	1				1	1				1	1				1	1	3	4	3	2	199	2	1
1	1	1	1	1		1		1	1		1	1	1	1		1	4	1	2	2	380	2	1
2	2					2					2					1	6	2	3	2	200	2	1
1	2					2					2					1	5	1	4	1		1	2
2	1	1	1	1		1		1	1		1		1	1		2	4	5	4	1		1	1
1	1			1		1			1		1			1		1	3	3	4	1		1	2
2	1	1		1		1	1		1		1	1		1		1	4	6	2	2	269	2	2
2	1			1		1			1		1			1		1	3	6	2	2	506	2	2
2	1	1	1	1		1	1	1	1		1	1	1	1		1	4	3	3	2	38	2	2
1	1				1	1		1	1		1		1	1		1	6	5	4	1		1	2
2	1		1	1		1	1	1	1		1	1	1	1		1	4	6	2	2	500	2	2
2	1		1			1		1			1		1			1	5	5	2	2	331	1	2
1	2					1	1				1	1				1	4	1	4	1	1	1
1	1	1	1			1	1	1			1	1	1	1		1	3	7	3	2	110	1	1
2	2					2					2					2	6	4	4	1		1	1
2	1		1			1		1			1		1			1	6	3	4	1		1	2
2	2					2					2					1	6	2	4	1		1	2
2	2					2					2					1	6	1		2	19	1	2
2	2					2					2					1	4	1	4	1		1	2
2	1		1	1		1	1	1	1		1		1	1		1	5	3	3	2	99	2	2
																1	6	1					1
1	2					2					2					1	6	6	4	1		1	1
2	1		1			1	1	1			1	1	1	1		1	2	6	4	2	19	2	1
1	1		1	1		1		1	1		1		1	1		1	4	3	2	2	230	1	2
2	1		1	1		1		1	1		1		1	1		1	4	3	4	1		1	1
2	1	1	1	1		1	1	1	1		1	1	1	1		1	4	3	4	1		1	1
1	1			1		1			1		1		1			1	5	4	4	2	12	1	3
2	1		1	1		1		1	1		1		1	1		1	3	5	4	1		1	1
1	2					2					2					1	2	4	4	1		1	1
1	2					2					2					1	5	5	4	1		1	1
1	2					1		1			2					1	3	6	3	2	180	2	1
1	1			1		1			1		1			1		1	2	6	3	2	60	1	1
2											1		1			1	6	3	4	1		1	1
2	2					1		1			2					1	3	6	2	2	310	2	2
1	1	1				1	1				1	1				1	6	6	4	1		1	2
1	2					2					2					1	6	3	4	1		1	1
2	1		1			1	1	1	1		1		1	1		1	3	4	4	1		1	3
1	1			1		1			1		2					1	3	7	3	2	118	1	3
1	2					2					2					1	4	3	3	2	130	2	2
1	1		1	1		1			1		1			1		1	3	3	4	1		1	1
1	2					2					2					1	4	7	2	2	300	2	2
2	1	1	1	1		1	1	1	1		1	1	1	1		1	3	7	2	2	156	2	2
2	2					2					2					1	4	4	2	2	300	1	2
2	2					2					2					1	3	2	2	2	270	2	2
2	1		1	1	1	1		1	1	1	1		1	1		1	2	5	1	2	800	2	1
2	1			1		2					1	1	1	1		1	6	4	4	1		1	1
2	1				1	1				1	1				1		4	4	4	1		1	2
1	2					2					1			1		1	4	4	4	1		1	1
1	1	1				1	1				1	1				1	4	1	3	2	120	2	1
1	1				1	1				1	1					1	6	5	3	2	350	2	2
2	1		1			1		1	1		1		1	1		1	4	4	4	2	3	1	2
1	1	1	1			1	1				1	1	1			1	4	2	4	2	18	1	1
1	1			1		1			1		1		1	1		1	2	5	2	2	98	2	2
1	1	1	1	1		1	1	1	1		1	1	1	1		1	4	7	4	2	19	1	3
2	1		1	1		1		1	1		1		1	1		1	4	5	4	1		1	1
																1	5	7	4	1		1	1
1	1	1	1	1		1	1	1	1		1	1	1	1		1	4	7	3	2	150	2	2
1	1		1	1		1		1	1		1		1	1			6	5	4	1		1	1
1	1				1	2					1			1		1	5	2	4	1		1	1
1	2					2					2					1	4	7	3	2	130	2	2
2	1	1	1	1		1	1	1	1		1	1	1	1		1	4	4	4	2	7	2	1
1	1		1	1		1		1			1		1	1		1	5	4	4	2	14	1	2
2	1			1		2					1		1	1		1	4	5	4	1		1	1
2	2					2					2					1	6	6		2	17	1	2
1	1	1				1	1				1	1				2	3	3	4	1		1	1
2	1		1			1		1			1		1			2	3	7	2	2	290	2	2
1	2					2					1	1	1	1		1	3	3	3	2		1	1
1	2					2					2					1	6	1	4	1		1	1
1	1		1	1		1		1	1		1		1	1		1	4	4	4	1		1	1
2	2					1				1	1				1	1	5	4	4	1		1	3
2	1	1	1			1	1				1	1	1			1		5	4	1		1	1
1	1			1	1	1			1	1	1			1	1	1	4	4	4	1		1	2
2	1				1	1				1	1				1	1	4	3	4	1		1	1
2	1		1			1		1			1		1			1	4	1	2	2	350	2	2
1																1	6	1	2	2	200	2	1
2	2					2					2					1	5	1	4	1		1	1
2	1		1			1		1			1		1			1	6	3				2	1
1	2					2					2					2	5	3	4	1		1	1
1	1	1	1	1		1	1	1	1		1	1	1	1		1	4	3	2	2	319	1	2
2	2					2					2					1	4	1	2	2	660	2	2
1	2					1			1		1			1		1	4	7	4	1		1	1
1	1	1		1		1	1		1		1				1	1	5	7	4	1		1	1
2	1		1	1		1		1	1		1		1	1		1	4	1	3	2		2	1
2	2					2					1		1			1	6	7	4	1		1	1
1	1	1			1	1	1			1	1	1	1	1	1	1	4	2	3	2	90	1	3
1	1		1			1		1			1		1			1	6	1	3	2	68	1	2
1	2					1	1				1	1				1	5	1	2	2	180	2	2
2	1		1			1		1			1		1			1	4	2	4	1		1	1
1	2					1	1	1			1	1	1			1	3	2	4	1		1	1
1	1		1	1		1		1	1		1		1	1		2	3	1	3	2	180	2	1
2	1			1		1		1	1		1			1		1	4	7	2	2	450	2	1
1	2					2					2					1	3	2	3	2	159	2	2
1	1	1				1	1	1			1	1				1	4	7	3	2	47	2	1
1	2					2					2					1	5	7	4	1		1	1
1	1	1		1		1	1		1		1	1		1		2	3	7	4	1		2	1
2	1		1	1		1		1	1		1		1	1		1	4	5	2	2	304	2	3
2	1	1		1		1	1		1		1	1		1		1	4	6	4	1		1	1
1	1	1	1			1	1	1	1		1	1	1	1		1	3	6	4	1		1	1
1	1		1			1		1			2					1	3	5	3	2	139	2	1
2	1	1	1	1		1	1	1	1		1	1	1	1		2	3	6	2	2	60	2	1
1	1	1	1			1				1	1				1	1	4	5	3	2	200	2	2
1	1		1	1		1		1	1		1		1	1		1	4	6	2	2	400	2	2
1	2					1		1			1		1	1		1	4	6	4	1		1	1
2	1		1			2					1		1			1	6	1	4	1		1	2
2	1	1				1	1				1	1				1	5	5	4	1		1	1
2	2					2					2					1	3	3	4	1		1	1
1	2					2					2					1	2	1	3	2	110	2	1
2	1		1	1		1		1	1		1		1	1		1	4	1	2	2	520	2	2
1	1	1	1			1	1	1			1	1	1			1	4	6	3	2	196	1	2
2	1	1	1			1	1				1	1	1			1	4	3	4	1		1	1
1	1				1	1	1	1	1		1	1	1	1		1	5	7	2	2	446	2	1
1	2					2					2					1	6	3	4	1		1	2
2	2					1		1			1		1		1	1	6	3	4	1		1	1
	2					2										1	5	3	4	1		1	1
1	2					2					2					1	4	4	2	2	265	2	2
1	1		1			1		1			1	1	1			1	4	3	2	2	460	2	2
1	2					2					2					1	6	1	4	1		2	1
1	2					1				1	2					1	3	5	4	1		1	2
	1				1	1				1	1				1	1	6	3	4	1		1	2
1	1					1		1	1		1		1	1		1	5	6	4	1		1	1
1	2					1		1	1		1		1	1		1	4	1	2	2	382	2	3
2	1	1	1			1	1	1			1		1			1	6	7	3	2	140	2	1
1	1				1	1				1	1				1	1	6	4	4	1		1	1
1	2					2					2					1	5	1	4	1		1	1
2	2					1	1	1	1		2					2	2	7	4	2	18	2	1
2	1	1	1	1		1	1				2					2	3	6	2	2	350	2	1
1	1	1	1	1		1	1	1	1		1	1	1	1		1	4	6	3	2	197	2	2
1	1		1			1		1			1		1			1	4	4	3	2	93	2	2
1	2					2					2					1	6	7	4	1		1	2
2	2					1			1		1	1	1	1	1	1	3	5	3	2	150	2	2
	2					2					2					2	5	7	4	2	18	1	1
2	1			1		1			1		1			1		1	4	6	3	2	150	2	2
1	2					2					2					1	4	3	4	1		1	1
1	1	1	1	1		1	1				1	1	1	1		1	3	3	3	2	160	1	2
2	2					2					2					1	4	3	4	1		1	1
2	1	1				1	1				1	1				1	5	3	4	1		1	1
1	1		1			1		1			1		1			1	4	7	4	1		1	2
2	2					2					2					1	5	3	3	2	120	2	3
2	1				1	1				1	1				1	1	6	2	4	1		1	1
1	2					2					1	1	1	1		1	3	3	3	2	60	2	1
	1		1	1		1		1	1		1		1	1		1	5	3	4	1		1	1
2	1			1		1			1		1			1		1	3	3	4	1		2	1
2	1		1	1		1		1	1		1				1	1	4	7	3	2	162	1	2
1	1	1	1	1		1	1	1	1		1	1	1	1		1	4	3	4	1		1	1
1	2					2					2					1	4	1	3	2	70	2	1
1	1	1	1	1		1	1	1	1		1	1				1	5	6	3	2	70	1	2
1	2					2					2					1	3	6	3	2	250	2	2
2	2					2					2					1	5	6	4	1		1	2
1	1		1			1		1			1		1			1	3	7	2	2	250	2	2
1	1	1	1			1	1	1			1	1	1			1	3	7	3	2	120	2	2
1	1	1	1	1		1	1	1	1		1	1	1	1		1	3	7	3	2	49	2	2
1	1	1	1	1		1	1	1	1		1	1	1	1		1	5	1	3	2	600	2	1
1	1		1			1		1			1		1			1	5	3	2	2	700	1	2
2	1		1	1		1		1	1		1		1	1		1	5	6	4	1		1	1
1	1	1				1	1				1	1				1	6	5	2	2	340	2	3
1	2					2					2					1	5	7	4	1		1	1
1	2					2					2					1	6	3	4	1		1	3
1	1	1	1			1	1	1	1		1	1	1	1		1	3	7	1	2	800	2	2
2	1		1	1		1	1	1	1		1		1	1		1	4	7	2	2	300	2	1
1	2					2					2					1	3	3	4	1		1	1
1	2					2					2					1	6	5	4	1		1	1
1	1					1			1		1					1	3	4	3	2	200	2	2
2	2					2					2					1	4	4	2	2	300	2	2
1	1	1	1	1		1	1	1	1		1	1	1	1		1	4	7	4	2	8	1	2
2	2					1		1			1		1			1	4	5	3	2	313	2	2
1	2					2					2					1	6	5	4	1		1	2
1	1	1	1			1	1	1			1	1	1	1		1	4	1	3	2	50	1	1
2	1	1	1	1		1	1	1	1		1	1	1	1		1	4	7	3	2	150	2	1
1	1	1	1	1		1	1	1	1		1	1	1	1		1	3	5	4	1		1	1
2	2					2					2					1	4	6	4	1		1	3
1	2					2					2					1	5	7	3	2	201	1	2
1	2					1	1	1			1	1	1			1	3	5	2	2	450	2	2
2	1	1				1	1				1	1				1	4	5	4	1		1	1
1	2					2					2					1	4	6	2	2	540	2	2
2	1		1			1		1			1		1			1	4	1	3	2	260	2	1
1	2					2					2					1	4	7	3	2	55	2	2
1	2					2					2					1	6	7	3			2	2
2	2					2					2					1	3	3	3	2		2	2
1	1		1			1		1			1		1			1	6	4	4	2		1	1
2	1	1	1	1		1	1	1	1		1				1	1	4	3	3	2	130	2	2
2	1		1	1		1		1	1		1		1	1		1	5	3	4	1		1	1
1	2					2					1				1	1	3	7	2	2	370	2	2
2	1	1				1	1				1	1	1			1	5	2	4	1		1	1
2	1	1				1	1		1		1	1		1		1	1	7	2	2	350	2	2
1	1	1	1		1	2					1	1	1		1	1	4	3	3	2		2	2
1	1		1	1		1		1	1		1		1	1		1	5	5	4	1		1	2
1	2					2					1	1	1	1		1	5	1	3	2	120	2	2
2	2					2					1					1	6	3	4	1		1	1
2	1				1	2					1				1	2	4	7	4	1		2	1
1	1		1			1		1			1		1	1		1	6	7	3	2	150	1	2
1	2					2					2					1	3	7	3	2	66	2	2
2	1	1	1	1		1	1	1	1		1		1			1	4	7	2	2	210	2	2
1	1		1	1	1	1	1	1	1		1				1	1	5	4	4	1		1	1
2	1	1	1	1		1	1	1	1		1	1	1	1		2	4	5	4	1		1	1
2	1	1	1			1	1				1	1	1			1	6	1	4	1		1	1
1	2					1		1			1		1			1	4	3	1	2	1000	1	2
2	2					2					2					1	5	6	4	2	19	1	2
																2	5	1	4	1		2	1
1	2					1	1	1			1	1	1	1		1	4	3	2	2	500	2	2
1	2					1				1	2					1	6	5	3	2	100	2	2
1	2					2					2					2	5	7	4	1		1	1
1	2					1	1	1	1		1	1	1	1		1	5	7	4	1		1
2	1	1				1	1	1	1		1	1	1	1		1	5	4	4	1		1	2
1	1		1	1		1		1	1		1		1	1		1	4	5	3	2	30	2	2
2	2					2					2					1	5	6	4	1			1
2	2					2					2					1	5	7	4	1		1	2
1	2					2					2					1	4	2	2	2	676	1	2
1	1		1	1		1		1	1		1		1	1		1	3	6	3	2	300	2	2
1	1			1		1			1		1			1		1	6	3	3	2	170	1	3
1	2					2					2					1	4	6	4	2	19	1	2
1	2					2					1		1	1	1	1	4	3	4	1		1	1
1	1		1			1		1			1		1	1		1	6	6	4	1		1	3
	2					1		1	1		2					1	5	1	4	1		1	1
2	2					2					2					1	5	3	4	1		1	1
2	1	1				1	1				1	1				1	4	2	4	1		1	1
1	2					2					2					1	6	4	4	1		2	1
1	1	1	1			2					1	1	1			1	2	6	4	1		1	1
1	1	1				2					1	1				2	2	7	1	2	600	2	2
1	2					1		1	1		2					1	3	7	2	2	450	2	2
2	2					2					1				1	1	4	7	4	1		1	1
2	1			1		1		1	1		1		1	1		1	4	5	4	1		1	1
1	2					2					2					1	5	7	4	1		1	2
1	2					2					2					1	6	5	4	1		2	2
1	2					1			1		2					1	6	3	4	2	19	1	2
1	2					2					2					1	5	3	4	1		1	1
1	2					2					2					1	5	1	3	2	170	2	2
2	2					2					2					2	5	5	3	2		2	1
2	2					2					2					1	4	6	4	1		1	2
1	1	1				1	1				1	1				1	4	2	4	1		1	1
1	1		1	1		1		1			1	1	1	1		1	6	5	4	1		1	2
1	1		1			1		1			1		1	1		1	4	5	3	2	152	2	1
																1	6	3	4	1		1	3
1	1			1		2					2					1	1	3	2	2	170	2	1
2	2					2										1	3	5	4	1		2	1
1	1	1	1	1		1	1	1			1	1	1			1	4	4	4	1		1	2
2	1			1		1				1	1			1		1	4	5	4	1		1	1
2	2					2					2					1	4	1	4	1		1	1
1	1	1	1	1		1	1	1	1		1	1	1	1		1	3	6	2	2	240	2	2
1	1		1	1		1		1	1		1		1	1		1	5	4	2	2	150	1	1
2	2					2					2					2	3	5	3	2	270	2	1
2	2					2					2					1	3	5	2	2	530	2	2
2	1			1		1			1		1			1		1	4	4	4	1		1	1
2	1		1			1	1	1			1			1		1	4	5	4	1		1	1
1	1	1				1	1				2					1	3	2	3	2	150	2	2
2	1		1	1		1	1	1	1		1	1	1	1		1	5	3	4	1		1	1
1	1					1	1	1	1	1	1				1	1	6	4	4	2	9	2	1
1	1				1	1				1	1				1	1	5	6	3	2	171	2	1
2	1		1	1		1		1	1		1		1	1		1	4	1	3	2	287	2	1
1	2					1		1	1		2					1	3	2	2	2		2	2
1	1			1		1			1		1			1		1	6	3	4	1		1	2
2	1	1	1	1		1	1	1	1		1	1	1	1		1	2	5	3	2	396	2	1
1	1				1	1				1	1					1	5	3	2	2	700	1	2
2	2					2					2					2	4	3	3	2	25	2	1
2	1	1	1	1		1	1				1	1				1	4	4	4	1		1	1
2											1				1	1	6	4	4	1		1	1
1	1	1		1		1	1	1	1		1	1	1	1		1	5	6	3	2	50	2	2
1	2					1				1	2					1	5	5	4	1		1	2
1	2					2					2					1	5	5	3	2	300	2	2
1	1	1	1			1	1	1			1	1	1			1	5	2	2	2		2
1	2					1	1				2					1	4	5	4	1		1	1
	2					2					2					1	4	1	1	2	1260	2	2
1	1	1	1	1		1		1	1		1		1	1		1	6	6	3	2	1000	2	1
2	1	1	1			1	1	1			1	1	1	1		1	4	7	3	2	96	2	1
1	1		1	1		1		1	1		2					1	5	2	4	1		1	1
2	2					2					2					1	6	7	4	1		1	1
1	1		1	1		1		1	1		1		1	1		1	3	7	4	1		2	1
2	1	1	1	1		1	1	1	1		1	1	1	1		1	5	5	3	2	80	2	1
2	2					2					1				1	1	5	5	2	2	550	2	2
1	2					2					2					1	6	3	2	2	400	2	3
2	2					1			1		1			1		1	3	3	1	2	900	2	2
2	1		1	1		1	1	1	1		1		1	1		1	3	6	2	2	743	2	2
1	1					1					1					2	4	5	4	1		1	1
1	2					2					2					1	3	3	4	1		1	2
1	1		1	1		1		1	1		1	1	1	1		1	4	7	3	2	210	2	2
2	2					2					2					1	5	6	4	1		1	1
1	1			1		1			1		1	1				1	6	3	4	1		2	1
1	1	1				1	1				1	1				1	5	3	4	1		1	1
1	1	1	1	1		1	1	1	1		1	1	1	1		1	5	1	4	1		1	3
1	1		1			2					1		1	1		1	3	5	3	2	100	1	1
1	2					2					1				1	1	6	3	4	1		1	1
1	2					2					1	1				1	5	1	4	2	19	2	1
1	1				1	1				1	1				1	1	2	6	3	2	48	2	2
1	1			1		1			1		1				1	1	6	1	4	1		1	1
1	1		1			1		1			1		1			1	4	1	2	2	250	2	2
1	2					2					2					1	6	2	3	2	52	1	2
1	1	1	1	1		1	1	1	1		1	1	1	1		1	5	3	3	2	48	2	2
1	2					2					2					1	5	4	4	1		1	1
	1		1	1		1		1	1		1		1	1		1	4	4	4	1		1	1
2	2					2					1	1	1	1		1	4	5	2	2	120	2	3
2	2					2					2					1	6	3	3	2	30	2	2
1	1	1	1	1		1	1	1	1		1	1	1	1		1	4	3	4	1		1	1
1	1		1	1		1		1	1		1		1	1		1	4	1	3	2	216	1	1
1	2					2					2					2	4	4	4	1		1	1
1	2					2					1		1	1		1	4	7	2	2	55	2	1
1	1	1				1	1				1	1				1	4	7	3	2	110	2	2
2	2					2					2					1	4	6	3	2	183		2
1	2					2					2					1	5	3	3	2	270	2	2
1	2					2					2					1	6	4	4	1			1
1	1		1			1		1			2					1	6	4	4	1		1	1
1	2					2					2					1	5	7	4	2	16	1	1
1	1		1			1	1	1			1	1	1			1	5	2	4	2	17	1	2
1	2					2					2					1	6	3	4	1		1	1
1	2					2					2					1	2	6	1	2	120	2	1
2	2					2					1		1	1		1	5	6	3	2	96	1	2
1	1	1	1	1		1	1	1	1		1	1	1	1		1	6	6	3	2	105	1	1
2	2					2					2					1	3	5	4	1		1	1
2	1	1	1	1		1	1	1			1	1	1	1		2	2	4	3	2	160	2	2
1	2					2					2					1	4	7	2	2	310	2	2
2	1	1	1	1		1	1	1	1		1	1	1	1		1	5	4	4	1		1	2
1	2					1			1		2					1	4	1	2	2	225	2	1
1	1				1	1		1			1				1	1	6	7	3	2	46	1	2
1	2					1	1	1	1		1	1	1	1		1	5	1	4	1		1	3
2	2					2					2					2	3	3	4	1		1	1
2	1		1	1		1		1	1		1		1	1		1	4	6	2	2	530	2	2
2	1			1		1		1			1	1	1	1		1	2	5	1	2	500	2	2
2	2					2					2						6	3	4	1		1	2
2	1		1			1		1			1		1			1	5	7	4	2	19	1	1
2	2					2					2					1	2	7	2	2	600	2	2
1	1		1			1		1			1		1			1	3	7	4	1		1	1
1	1	1				1	1				1	1				1	4	3	3	2	113	1	2
2	1	1	1	1		1	1	1	1		1	1	1	1		2	3	5	3	2	75	2	2
2	2					2					2					1	6	3	4	1		2	1
	1	1				1	1				1	1				1	3	3	4	1		1	1
1	1				1	1				1	1				1	1	4	3	1	2	400	2	1
1	2					1	1	1	1		1	1	1	1		1	3	7	1	2	915	2	1
1	1	1	1	1		1	1	1			1				1	1	4	1	2	2	204	1	1
2	1			1		1			1		1	1				1	5	3	2	2	315	1	1
2	1		1	1		1		1	1		1		1	1		1	3	5	3	2	477	2	1
2	1	1	1	1		2					1	1	1	1		1	4	5	2	2	341	2	3
1	1	1				1		1			1		1			1	4	3	2	2	333	2	1
1	1		1	1		1		1	1		1		1	1		1	4	1	2	2	355	2	1
1	1		1			1		1			1		1	1		1	5	2	2	2	364	2	3
1	2					2					2					1	4	2	2	2	609	2	1
1	2					2					2					1	3	1	2	2	196	1	1
	2					1		1			1		1			1	5	5	3	2	325	1	3
2	1		1	1		1		1	1		1		1	1		1	3	3	2	2	350	2	2
1	1		1	1		1		1	1		1		1	1		1	4	6	2	2	404	2	3
1	2					2					2					1	4	3	2	2	317	1	1
1	2					1		1	1		2					1	4	5	2	2	327	1	3
1	1		1	1		1		1	1		1		1	1		1	4	3	2	2	200	2	1
2	1		1	1		2					1		1	1		1	4	3	1	2	920	2	1
1	2					2					2					1	4	3	2	2	464	2	1
2	2					2					2					1	4	3	2	2	518	2	1
1	2					2					2					1	4	5	2	2	300	2	1
1	1	1	1			1	1	1			1	1	1			1	5	2	2	2	420	2	1
1	2					2					2					1	5	7	2	2	562	2	1
1	1	1				1	1				1	1				1	4	5	2	2	499	2	1
1	2					2					1				1	1	4	4	2	2	606	2	3
2	1		1	1		1	1	1	1		1		1	1		1	4	5	2	2	600	2	2
2	1		1			1		1			1		1			1	4	5	2	2	370	2	1
1	1		1	1		1			1		1			1		1	5	5	1	2		2	3
1	2					1		1	1		1		1	1		1	4	5	2	2	397	1	1
1	1				1	1				1	1				1	1	4	4	2	2	350	2	2
1	2					1	1	1	1		2					1	5	2	2	2	350	2	3
1	2					2					2					1	5	6	2	2	400	2	2
1	1	1	1	1		1	1	1	1		1	1	1	1		1	4	7	2	2	500	2	1
1	1			1		1			1		1			1		1	3	2	2	2	315	2	1
1	1		1			1	1	1			1		1			1	4	3	2	2	300	2	2
2	2					1	1				2					1	5	3	2	2	400	1	1
1	2					2					2					1	5	5	3	2		2	3
2	2					2					2					1	5	4	2	2	360	1	1
1	1		1			1		1			1		1			1	4	6	2	2	250	2	3
2	1	1	1	1		1	1	1	1		1	1	1	1		1	4	5	2	2	500	2	1
1	2					2					2					1	4	5	2	2	308	2	1
																1	4	1	3	2	360	2	1
1	2					2					2					1	5	5	2	2	600	2	1
1	2					1	1				2					1	5	6	2	2	267	2	1
1	1		1			1		1			2					1	6	7	2	2	330	2	1
1	1			1		1			1		2						4	4	3	2	430	2	2
1	1		1	1		1		1	1		1	1	1	1	1	1	4	4	2	2	500	1	1
1	1	1	1	1		1		1	1		1		1	1		1	4	2	2	2	200	2	3
2	1	1				1	1				1	1				1	3	3	3	2	200	2	1
1	1		1		1	1		1			1		1			1	5	3	1	2	900	2	2
2	2					2					2					1	5	3	3	2	300	2	1
1	1			1		1			1		1			1		1	4	3	2	2	550	2	3
2	1		1	1		1	1	1	1		1	1	1	1		1	5	6	2	2	600	2	1
1	1	1	1	1		1			1		1			1		1	4	1	2	2		2	1
1	1	1				1	1				1	1				1	4	2	2	2	520	2	1
1	1		1			1		1			1		1			1	3	3	3	2	286	2	1
1	1	1	1	1		1	1	1	1		1	1	1	1		1	3	4	1	2	450	2	1
1	2					1		1			1		1			2	4	3	2	2	325	2	3
2	1		1	1		1		1	1		1		1	1		1	4	5	2	2	630	2	2
2	1		1			1	1	1	1		2					1	4	2	2	2	318	2	1
1	1	1		1		1	1		1		1	1	1	1		1	4	5	2	2	400	1	1
1	2					2					2					1	3	5	2	2	300	2	1
1	1		1			1		1			1		1	1		1	3	3	2	2	455	2	1
2	1		1	1		1	1	1	1		1	1	1	1		1	4	1	2	2	300	2	2
1	2					2					1	1	1	1		1	5	3	2	2	310	2	3
1	1	1	1	1	1	1	1	1	1	1	1	1	1	1	1	1	4	1	2	2	260	2	2
2	1	1	1	1		1	1	1	1		1				1	1	4	3	2	2	301	1	3
1	1	1	1	1		1	1	1	1		1	1	1	1		1	3	3	1	2	700	2	1
1	1		1			1		1			1		1			1	4	3	2	2	500	2	1
1	2					2					1	1				1	4	5	2	2	299	2	1
1	2					2					1	1	1	1		1	5	4	2	2	335	2	3
1	2					1	1	1			2					1	5	2	2	2	500	1	1
2	1			1		1			1		1			1		1	4	7	2	2	400	2	1
1	2					2					2					1	4	3	2	2	460	2	2
2	2					2					1	1	1	1		1	5	6	2	2	500	2	1
1	1	1	1	1	1	1		1	1		1		1	1		1	4	3	2	2	320	2	2
1	1	1	1	1		1	1	1	1		1	1	1	1		1	4	7	2	2	361	1	1
1	1	1	1			1	1	1			1	1	1			1	5	3	1	2	260	2	2
1	2					2					2					1	4	3	2	2	350	2	2
1	2					2					2					1	5	7	2	2	254	2	2
1	2					2					2					1	2	3	3	2	400	2	1
1	2					2					2					1	4	1	2	2	300	2	1
1	1		1			1		1			1		1			1	5	2	2	2	600	2	1
2	1		1			1		1			1		1			1	4	3	2	2	300	2	2
1	2					2					2					1	4	1	2	2	248	2	1
1	1		1	1		1		1	1		1		1	1		1	3	1	2	2	200	2	1
2	2					1	1		1		2					1	3	4	2	2	250	2	1
1	1		1			1		1			1		1				4	4	2	2	500	2	3
1	2					2					2					2	5	4	2	2	350	2	1
1	2					2					2					1	4	3	2	2		1	1
1	1	1	1	1		1	1	1	1		1	1	1	1		1	4	1	2	2	562	1	1
2	1			1		1			1		1				1	1	5	3	2	2	345	1	2
2	1			1		1		1	1		1			1		1	4	3	1	2	366	2	1
1	1	1				1	1				1	1	1	1		1	4	3	2	2	715	2	3
1	1				1	2					1				1	1	3	2	2	2	261	2	3
1	2					2					2					1	5	7	2	2	569	2	3
1	1			1		1			1		1			1		1	4	4	2	2	320	2	3
1	2					1	1				2					1	4	7	2	2	323	1	1
1	1		1			1		1			2					1	5	6	3	2	191	1	1
1	1				1	1				1	1	1				1	4	1	2	2	300	2	2
1	1			1		1	1		1		1			1		1	4	4	2	2	400	2	1
1	1		1	1		1		1	1		1		1	1		1	3	5	2	2	364	2	1
1	2					2					2					1	5	4	2	2	450	2	3
1	2					1		1			2					1	4	1	2	2	428	2	1
2	2					2					2					1	4	2	2	2	342		3
2	1		1	1		1		1	1		1		1	1		1	3	2	2	2	300	2	3
1	2					2					2					1	4	3	2	2	224	1	1
2	2					2					2					1	5	3	2	2	520	2	2
2	2					1		1			2					1	2	3	1	2	450	2	1
1	2					1		1			1		1			1	4	4	2	2	500	2	2
1	1	1	1			1	1	1			1	1	1			1	4	5	2	2	149	2	1
1	1	1				1	1				1	1				1	3	3	2	2	750	2	1
1	1	1	1	1		1	1	1	1		1	1	1	1		1	4	4	2	2	513	2	3
1	1		1			1				1	1				1	1	5	5	2	2	768	2	1
2	1	1	1	1		1	1	1	1		1	1	1	1		1	4	3	2	2	414	2	1
1	1	1		1		1	1		1		1	1		1		1	4	7	2	2	300	2	2
1	2					1		1			2					1	4	5	2	2	320	2	2
1	1			1		1			1		1			1		1	3	5	2	2	700	2	1
1	2					2					2					1	4	6	1	2	600	2	1
1	1			1		1			1		1			1		1	4	3	2	2	311	2	1
1	1		1	1		1		1	1		1		1	1		1	5	6	2	2	308	2	1
1	1			1		1			1		1			1		1	4	1	2	2	379	1	2
1	1	1	1	1		1		1	1		1		1	1		1	3	1	2	2	230	2	3
2	1		1			1		1			1		1			1	4	5	2	2	249	2	2
1	2					1	1		1		2					1	4	7	2	2	180	1	2
1	2					2					2					1	4	4	2	2	250	2	3
2	1	1	1	1		1	1	1	1		1	1	1	1		1	4	3	2	2	556	2	2
2	1	1	1	1		1	1	1	1		1	1	1	1		1	5	2	2	2	531	2	1
2	2					1			1		1				1	2	4	4	1	2	600	2	2
1	1	1	1			1	1	1			1	1	1			1	4	3	2	2	219	1	1
1	2					2					2					1	3	1	2	2	300	2	3
	2					2					2					1	4	3	1	2	353		1
1	2					2					2					1	3	1	2	2		2	3
1	1	1	1	1		1	1	1	1		1	1	1	1		1	4	3	2	2	267	1	1
2	1		1	1		1		1	1		1		1	1		1	5	4	2	2	700	1	2
1	2					2					2					1	4	1	2	2	469	1	2
1	2					2					2					1	5	2	2	2	420	1	1
2	1		1	1		1		1	1		1		1			1	3	7	1	2	600	2	1
1	1				1	1				1	1				1	1	5	7	1	2	300	2	2
2	1		1			1		1			1		1			1	4	5	2	2	400	2	1
1	1		1			1		1			1		1			1	4	7	2	2	453	2	2
1	1	1				1	1				1	1				1	4	5	2	2	380	2	2
1	2					1	1	1	1		2					1	4	2	2	2	750	2	3
1	2					1		1			1		1	1		2	2	3	1	2	800	2	1
1	2					2					2					1	4	5	2	2	585	2	3
2	1	1	1	1		1	1	1	1		1	1	1	1		1	4	6	2	2	411	2	1
1	2					2					2					1	4	6	2	2	300	2	3
1	1	1				1	1				1				1	2	4	6	2	2	150	2	1
1	2					2					2					1	5	7	2	2	500	2	1
1	1	1	1			1	1	1			1				1	1	5	5	2	2	320	2	1
2	1				1	1				1	1				1	1	5	5	1	2	900	2	3
1	1		1	1		1		1	1		1		1	1		1	5	4	2	2	735		3
2	1		1	1		1		1	1		1		1	1		1	2	7	2	2	214	2	1
1	1		1	1		1		1	1		1		1	1		1	4	4	2	2	641	2	1
2	2					2					2					1	3	4	2	2	280	2	1
1	1		1	1		1		1	1		1		1	1		1	4	2	2	2	435	2	1
2	2					1	1	1	1		2					1	4	1	2	2	685	2	1
1	2					2					2					1	5	1	2	2	450	2	1
1	2					2					2					1	5	1	2	2	600	2	2
1	1		1	1		1		1	1		1		1	1		1	4	3	2	2		2	2
1	1	1	1	1		1	1	1	1		1	1	1	1		1	3	3	2	2	300	2	1
1	2					2					2					1	3	6	1	2	613	2	1
1	1	1	1	1		1	1				1	1	1	1		1	4	6	2	2	455	2	1
2	1		1			1		1	1		2					1	4	5	2	2	199	2	1
1	2					2					2					1	4	6	2	2	827	2	1
1	1	1	1	1		1	1	1	1		1	1	1	1		1	4	7	3	2	348	1	2
2	1	1				1	1				2					1	3	2	1	2	612	2	1
1	2					2					2					2	3	3	2	2	350	2	1
1	2					2					2					1	4	6	2	2	1161	2	3
1	1		1	1		1	1	1	1		1		1	1		1	3	7	2	2	313	2	1
2	1				1	1				1	1				1	1	3	6	2	2	500	2	1
1	2					1	1	1	1		2					1	4	5	2	2	300	2	1
2	2					2					2					1	4	4	1	2	808	2	3
1	1	1	1			2					2					1	4	4	2	2	530	2	1
1	1	1	1	1		1	1	1	1		1	1	1	1		1	4	5	2	2	330	2	1
1	1	1	1	1		1	1	1	1		1	1	1	1		1	3	4	2	2	460	2	1
2	2					2					1		1	1		1	4	3	2	2	630	2	3
1	1	1	1	1		1	1	1	1		1	1	1	1		1	4	5	2	2	257	2	1
1	2					2					1				1	1	4	4	2	2	312	2	1
1	2					2					2					1	4	3	1	2	726	2	1
1	2					1		1	1		1		1			1	3	3	2	2	450	2	2
1	1	1	1	1		1	1	1	1		1	1	1	1		1	3	4	2	2	580	2	3
2	1	1	1	1		1	1	1	1		1	1	1	1		1	3	3	2	2	430	2	1
1	1		1	1		1		1	1		1	1	1	1		1	3	7	2	2	306	2	3
1	1	1	1	1	1	1	1	1	1	1	1	1	1	1	1	1	4	7	2	2	466	2	1
1	2					2					2					1	5	6	2	2	410	1	2
1	2					2					1				1	1	4	5	2	2	420	2	2
1	2					1				1	2					2	3	6	1			2	2
1	2					2					2					1	5	5	1	2	295	1	1
1	1				1	2					1				1	1	4	5	2	2	380	2	3
1	2					2					2					1	4	5	2	2	420	2	2
1	1		1	1		1		1	1		1		1	1		1	2	7	2	2	104	2	1
1	2					2					2					1	5	1	2	2	270	2	1
1	2					2					2					1	5	1	2	2	600	2	1
1	2					2					2					1	4	4	2	2	500	2	1
1	2					1		1	1		1		1	1		1	4	1	2	2	200	2	1
2	1	1	1	1		1	1	1	1		1	1	1	1		1	3	7	2	2	210	2	1
1	1	1				1	1				1	1				1	4	7	3	2	360	2	1
1	2					2					2					1	5	7	2	2	594	2	3
1	1	1	1	1		1	1	1	1		1	1	1	1		1	6	7	2	2	218	2	1
1	1		1	1		1	1	1	1		1		1	1		1	4	5	2	2	350	2	1
1	2					1		1			2					1	4	6	2	2	436	2	2
1	1	1	1			1	1	1			2					1	4	1	2	2	225	2	1
1	2					1		1	1		2					1	4	6	2	2	700	2	3
2	2					2					2					1	4	7	1	2		2	2
1	1	1	1	1		1	1	1	1		1	1	1	1		1	5	4	2	2	556	2	3
2	1			1		1		1	1		1			1		2	4	3	2	2	417	2	3
1	1		1	1		1		1	1		1		1	1		1	4	3	1	2	400	2	2
2	1		1	1		1		1	1		1		1	1		1	4	3	2	2	260	2	1
2	1	1	1	1		1	1	1	1		1	1	1	1		1	4	3	2	2	890	1	1
2	2					2					2					1	3	1	2	2	330	2	1
1	2					2					2					1	5	3	2	2	400	2	2
1	1		1	1		1	1	1	1		1		1	1		1	4	6	2	2	645	2	1
1	1		1	1		1		1	1		1		1	1		1	4	1	2	2	500	2	1
1	2					2					2					1	4	1	2	2	680	2	3
2	2					2					2					1	4	1	1	2	602	2	1
1	1	1	1	1		1	1	1	1		1				1		4	5	2	2	600	1	3
1	1		1	1		1		1			1		1	1		1	4	2	2	2	280	1	3
1	2					1				1	2					1	5	7	2	2	350	1	1
1	1	1		1		1	1		1		1	1		1	1	1	3	5	2	2	250	2	1
2	2					2					2					1	4	3	1	2	570	2	3
2	1		1	1		1		1	1		1		1	1		1	4	3	1	2	1000	2	1
2	2					1		1			2					1	4	3	1	2		2	3
1	1		1	1		1		1	1		1		1	1		1	3	4	2	2	450	2	1
1	1		1	1		1		1	1		1		1	1		1	4	7	1	2	600	2	3
2	1		1	1		1		1	1		1		1	1		1	5	5	2	2	1000	1	1
2	1			1		1			1		1			1		1	4	6	2	2	478	2	3
2	2					1		1			2					1	5	6	2	2	377	2	2
1	1		1	1		1		1	1		1		1	1		1	4	5	2	2	453	2	3
1	1		1	1		1		1	1		2					1	4	1	2	2	500	2	1
1	1	1	1	1		1	1	1	1		1	1	1	1		1	3	1	2	2	300	2	2
1	2					2					2					1	4	1	2	2	580	2	3
2	1				1	1		1		1	1		1		1	1	4	4	2	2	198	2	1
2	2					2					2					2	5	1	2	2	493	2	3
1	1		1	1		1	1	1	1		1	1	1	1		1	4	1	2	2	337	2	1
1	2					2					2					1	4	2	2	2	150		2
2	2					2					2					1	3	5	2	2	330	2	2
1	2					2					2					1	5	3	2	2	192	1	3
1	1		1	1		1		1	1		1		1	1		1	4	6	2	2	400	2	3
2	2					1		1	1		2					1	4	2	2	2	323	2	2
2	2					1		1			2					1	4	4	2	2	720	2	2
1	2					1			1		2					1	5	1	2	2	473	2	2
1	1	1	1	1		1	1	1	1		1	1	1	1		1	4	7	2	2	233	2	1
1	2					1	1	1	1		1				1	1	4	1	2	2	400	2	1
2	1		1			1		1			1		1			1	5	1	2	2	680	2	2
2	2					2					2					1	3	3	2	2	312	2	1
1	2					2					2					1	5	7	2	2	450	2	2
2	1			1		1			1		1			1		1	4	3	3	2	579	2	1
1	1		1			1		1			1		1			1	4	1	2	2	539	2	2
1	1				1	1	1	1	1		1	1	1	1	1	1	3	1	2	2	533	2	3
1	1	1	1	1		1	1	1	1		1	1				2	2	7	2	2	400	2	2
1	2					2					2					1	4	3	1	2	1200	2	1
2	1	1				2					1	1				1	5	3	2	2	300	1	1
2	2					2					2					2	4	1	2	2	580	2	1
1	1	1	1	1		1	1	1	1		1	1	1	1		1	4	1	2	2	458	2	1
1	1		1	1		1	1	1	1		1		1	1		1	3	4	2	2	250	2	1
2	2					1	1				2					2	3	6	1	2		2	1
1	1	1	1	1		1	1	1	1		1		1	1		1	4	4	2	2	633	2	1
1	2					2					1				1	1	4	4	2	2	280	2	1
2	1	1	1	1	1	1	1	1	1		1	1	1	1		1	4	5	3	2	400	2	1
1	2					1	1				1	1				1	5	2	2	2	175	1	1
1	1		1	1		1		1	1		1		1	1		1	3	7	2	2	380	2	3
1	2					1				1	2					1	3	1	2	2	290	2	3
1	1	1	1	1		1	1	1	1		1	1	1	1		1	4	2	2	2		2	3
1	1			1		1			1		1			1		1	4	3	2	2	611	2	1
1	1				1	1				1	1				1	1	5	7	2	2	340	2	1
1	2					2					2					1	3	4	2	2	650	2	3
1	1			1		1			1		1			1		1	4	3	2	2	480	2	2
2	1		1			1		1			1		1			1	4	3	2	2	420	2	3
1	1		1	1		1		1	1		1		1	1		1	4	5	1	2	700	2	3
1	1		1			1		1	1		1	1	1	1		1	5	3	2	2	530	2	1
2	2					2					2					1	4	3	1	2	700	2	1
1	2					1	1	1	1		2					1	5	3	3	2	405	2	1
1	2					2					2					1	4	3	3	2	256	1	3
2	2					2					2					1	5	3	1	2	608	1	1
1	2					2					1	1	1	1		1	4	3	2	2	600	2	1
1	2					1			1		2					1	5	6	2	2	260	2	1
	1				1	1				1						1	4	7	1			2	1
1	2					2					1		1	1		1	4	1	2	2	456	2	2
1	1		1	1		1		1	1		1		1	1		1	4	4	2	2	550	2	1
2	1		1			1		1			1		1			1	4	6	2	2	499	2	1
2	1		1	1		1		1	1		1		1	1		1	4	4	1	2	269	2	3
1	2					2					2					1	4	2	2	2	961	2	2
1	2					1	1	1	1		1	1	1	1		1	4	2	1	2	860	2	3
1	1		1	1		1		1	1		1		1	1		1	4	2	2	2	314	1	1
1	1		1	1		1		1	1		1		1	1		1	4	6	1	2	928	2	2
1	2					2					1				1	2	4	6	2	2	460	2	3
1	1		1	1		1		1	1		1		1	1		1	4	3	1	2	400	2	1
1	2					2					2					1	4	1	2	2	600	2	2
1	2					1				1	2					1	3	2	2	2	300	2	1
1	2					2					2					1	4	5	2	2	500	2	1
2	1		1			1	1	1			1	1	1			1	5	3	2	2	650	2	1
1	2					2					1		1	1		1	5	3	2	2	350	2	2
2	2					2					1				1	1	5	4	2	2		2	3
1	1	1		1		1	1		1		1	1				2	3	4	2	2	312	2	1
2	1		1	1		1	1	1	1		1	1	1	1		1	4	5	2	2	470	2	1
2	1			1		1			1		1			1		1	4	3	1	2	800	2	3
2	1		1	1		1		1	1		1		1	1		1	3	2	2	2	450	2	2
1	1		1			1	1	1			1	1	1			1	4	1	2	2	400	2	1
1	1	1	1	1		1	1	1	1		1	1	1	1		1	4	3	2	2	300	2	1
1	2					2					2					1	5	4	2	2	655	1	1
1	1		1		1	1		1			1		1			1	4	4	2	2	480	2	2
1	1	1	1			1	1	1			1	1	1			1	3	3	2	2	300	2	2
2	2					1		1			1		1			1	5	3	2	2	900	2	1
1	2					1		1	1		2					1	5	2	2	2	433	2	3
1	2					2					2					1	4	4	2	2	313	2	1
1	1		1	1		1		1	1		1		1	1		1	5	3	1	2	260	2	1
2	1	1	1			1	1	1			1	1	1			1	4	1	2	2	230	2	3
2	1	1	1			1		1			2					1	4	1	2	2		2	1
1	1		1	1		1		1	1		1		1	1		1	5	4	2	2		1	1
2	1	1				1	1				1	1				1	4	5	2	2	419	2	3
1	2					2					2					1	3	5	2	2	400	2	1
1	1	1	1			2					1	1	1	1		1	5	7	3	2	376	2	2
1	2					1	1	1			2					1	4	3	2	2	410	1	1
1	1		1			1		1	1		1		1	1		1	4	3	2	2	500	2	3
2	1	1	1	1		1	1	1	1		1	1	1	1		1	4	7	2	2	300	2	3
2	2					2					2					1	4	3	2	2		1	3
2	1		1	1		2					1	1	1	1		1	4	6	2	2	561	2	3
2	1		1			1		1			1		1	1		1	4	1	2	2	250	1	1
2	2					1				1	2					1	4	6	2	2	330	2	1
1	2					2					2					1	4	1	2	2	700	2	2
1	2					2					2					1	4	7	2	2	256	2	2
2	2					1			1		2					1	4	7	3	2	255	2	1
1	1		1			1		1			1		1			1	4	7	2	2	300	2	3
2	2					2					1		1			1	4	7	2	2		1	1
1	1	1	1			1	1	1			1		1			1	4	1	2	2	337	2	2
2	1	1	1	1		1	1	1	1		1	1	1	1		1	5	6	2	2	589	2	2
2	2					2					2					1	4	3	2	2	330	2	1
2	1			1		1			1		1			1		1	5	3	2	2	506	2	1
2	1				1	1		1			1		1	1		1	5	3	2	2	449	2	2
1	1					1	1				1					1	4	4	1	2	1400	2	3
1	2					2					2					1	5	1	2	2	496	2	3
1	2					2					2					1	4	1	1	2		2	1
1	2					2					2					1	3	3	2	2	413	2	1
1	1	1				1	1				2					1	4	5	2	2		2	1
	1				1	1				1	1				1	1	4	1	1	2	700	2	2
1	2					2					1				1	1	5	1	2	2	380	1	2
2	2					2					2					1	5	6	2	2	700	2	1
2	2					2					2					1	4	5	2	2	320	1	3
1	2					1		1	1		2					1	4	5	2	2	600	2	1
1	1			1		1			1		1			1		1	5	5	2	2	424		2
1	1	1	1	1		1		1			1		1			1	3	7	2	2	300	2	3
1	2					2					2					1	4	6	2	2	340	2	3
1	2					2					2					1	5	5	2	2		2	1
1	1	1	1	1		1	1	1	1		1	1	1	1		1	5	5	2	2	540	2	1
1	1		1			1		1			2					1	5	6	2	2	306	1	3
1	1	1	1	1		1	1	1	1		1	1	1			2	3	7	2	2	300	2	1
1	1		1	1		1		1	1		1		1	1		1	4	7	2	2	460	2	3
1	1		1	1		1		1	1		1		1	1		1	4	1	2	2	340	2	2
1	2					2					1	1	1	1		1	5	1	2	2		2	1
2	1		1	1		1		1	1		1		1	1		1	4	1	2	2	600	2	1
1	1	1	1	1		1			1		1	1	1	1		1	5	6	2	2	383	2	2
1	1		1			1		1			1		1			1	4	5	2	2	359	2	1
1	2					1		1	1		1		1	1		1	4	5	2	2	275	2	1
1	2					2										1	4	4	2	2	380	2	3
1	1		1			1		1			1		1			1	4	1	2	2	300	2	2
1	1	1				1	1				1	1	1	1		1	4	5	2	2	292	2	3
2	2					2					2					1	4	2	2	2	700	2	1
1	2					2					1				1	1	4	4	2	2	800	1	1
2	2					2					2					1	4	3	1	2	1000	2	1
1	1		1	1		1	1	1	1		1		1	1		1	4	3	2	2	400	2	1
2	2					2					2					1	5	5	2	2	500	2	3
1	1	1		1		1	1	1	1		1	1		1		1	3	1	2	2	465	2	1
1	1	1				1	1				1	1				1	4	7	2	2	124	2	1
1	1	1	1			1	1	1			2					1	4	4	2	2	440	2	1
1	1		1	1		1		1	1		1		1	1		1	5	4	2	2	255	2	1
1	2					2					1			1		1	5	1	2	2	620	2	2
1	2					2					2					1	4	3	2	2	306	2	1
2	1		1	1		1	1	1	1		2					1	4	3	2	2	400	2	2
1	2					2					2					2	4	5	2	2	315	2	1
2	1	1	1	1		1		1	1		1		1	1		1	5	7	2	2	370	2	1
2	1		1	1		1		1	1		1		1	1		1	4	3	1	2	530	2	1
1	1		1			1		1	1		1		1	1		1	5	1	2	2	450	2	1
1	1		1			1		1			1		1			1	5	4	2	2	558	2	3
1	1	1				1	1				1	1				2	4	7	1	2	630	2	1
	1	1	1	1		1	1	1	1		1					1	5	2	1	2	600	2	3
1	2					1		1			2					1	3	1	1	2	700	2	3
1	2					2					2					1	4	3	2	2	300	2	3
2	1		1	1		1		1	1		1		1	1		1	4	4	1	2	1000	2	1
1	1				1	1				1	1				1	1	4	6	2	2	405	2	1
1	2					2					2					2	3	5	2	2	276	1	3
2	1		1	1		1		1	1		1		1	1		1	3	3	2	2	610	2	1
1	1		1	1		1		1	1		1		1	1		1	4	5	2	2	304	2	1
1	2					2					2					1	4	3	2	2	504	2	1
2	2					1		1			1		1			1	5	3	2	2	299	2	2
1	2					2					1	1				1	4	2	2	2	595	1	1
2	1	1	1	1		1	1	1	1		1	1	1	1		1	4	5	2	2	350	2	1
1	1			1		1	1	1	1		1	1	1	1		1	4	7	2	2	450	1	1
2	1		1	1		1		1	1		1		1	1		1	4	4	2	2	471	2	2
1	1				1	1	1	1			1		1			1	4	6	2	2	159	2	2
1	1		1	1		1	1	1	1		1	1	1	1		1	3	3	2	2	555	2	1
1	2					1	1		1		2					1	5	6	2	2	609	2	1
	1		1			1	1	1	1							1	4	3	2	2	800	2	3
1	1		1	1		1		1	1		1	1	1	1		1	4	1	3	2	230	1	2
1	2					2					2					1	5	6	3	2	236	1	2
2	1		1			1		1	1		1		1	1		1	3	3	1	2	1000	2	1
1	2					2					2					1	4	5	1	2	1000	2	1
2	1	1	1	1		1	1		1		1	1	1	1		1	4	7	2	2	1000	2	2
	2					1		1			2					2	4	4	2	2	740	2	1
2	1	1	1	1		1	1	1	1		2					1	4	5	2	2	260	2	1
2	2					2					2					1	4	4	2	2	556	1	3
1	2					2					2					1	6	7	2	2	260	2	1
1	1	1				1	1				2					1	4	1	2	2	500	2	1
2	1	1		1		1	1	1	1		1	1	1	1		1	4	3	2	2	326	2	3
2	1		1			1		1			1		1			1	4	3	2	2	389	2	1
1	2					1	1				1	1				1	3	6	2	2	355	2	1
2	2					2					1		1			1	5	3	1	2	584	2	1
2	1		1	1		1		1	1		1		1	1		1	3	1	2	2	350	2	1
